# Supplementary material for: Arenavirus-Based Vectors Generate Robust SIV Immunity in Non-Human Primates
Source: Vaccines (Basel). 2024 Jul 2;12(7):735. doi: 10.3390/vaccines12070735 (PMC11281402; doi:10.3390/vaccines12070735)
Supplement: Supplementary file 1 [file vaccines-12-00735-s001.zip]

Archive with 1 entries (1 files):
- vaccines-3026209-supplementary.pdf
